# Supplementary material for: Potential impact of influenza vaccine roll-out on antibiotic use in Africa
Source: J Antimicrob Chemother. 2018 May 9;73(8):2197–200. doi: 10.1093/jac/dky172 (PMC6054263; doi:10.1093/jac/dky172)
Supplement: Supplementary Data [file dky172_suppl_data.zip]

Archive with 2 entries (2 files):
- Supplementary_Data_I.docx
- Supplementary_Data_II.xlsx
