# Supplementary material for: Potential impact of influenza vaccine roll-out on antibiotic use in Africa
Source: J Antimicrob Chemother. 2018 May 9;73(8):2197–200. doi: 10.1093/jac/dky172 (PMC6054263; doi:10.1093/jac/dky172)
Supplement: Supplementary Data [file dky172_suppl_data.zip › Supplementary_Data_II.xlsx]

## Sheet: Index
	Supplementary data – Part II
	(1) population size calculations
		Using data from the World Bank to calculate population sizes
	(2) ILI
		Data, references and notes for ILI calculations
	(3) SARI
		Data, references and notes for SARI calculations
	(4) Calculations
		Bringing together all the calculations into the model estimates with vaccine efficacy, antibiotic availability etc.

## Sheet: Population size calculations
			Raw data
Country Name	Country Code	Series Name	2015 [YR2015]	Population size >65	Population size 0-4	Population aged 0	Population aged 6 month	Number of births per year	Number of pregnant women	Population aged 2-5			FROM:
South Africa	ZAF	Population ages 65 and above (% of total)	5.08124	2.79529e+06									http://databank.worldbank.org/data/reports.aspx?source=population-estimates-and-projections&Type=METADATA&preview=on#
South Africa	ZAF	Population, total	5.5012e+07					1.17159e+06	878693				from: https://data.worldbank.org/data-catalog/population-projection-tables
South Africa	ZAF	Age population, age 0, female, interpolated	572467			1157385	578692						Last Updated: 10/03/2017
South Africa	ZAF	Age population, age 0, male, interpolated	584918
South Africa	ZAF	Female population 00-04	2788999		5635161
South Africa	ZAF	Male population 00-04	2846162
South Africa	ZAF	Birth rate, crude (per 1,000 people)	21.297
South Africa	ZAF	Fertility rate, total (births per woman)	2.485
Ghana	GHA	Population ages 65 and above (% of total)	3.3864	934065
Ghana	GHA	Population, total	27582821					870431	652823
Ghana	GHA	Age population, age 0, female, interpolated	412358			841594	420797
Ghana	GHA	Age population, age 0, male, interpolated	429236
Ghana	GHA	Female population 00-04	1969774		4022858
Ghana	GHA	Male population 00-04	2053084
Ghana	GHA	Birth rate, crude (per 1,000 people)	31.557
Ghana	GHA	Fertility rate, total (births per woman)	4.042
Kenya	KEN	Population ages 65 and above (% of total)	2.58039	1.21888e+06
Kenya	KEN	Population, total	47236259					1.50126e+06	1.12595e+06
Kenya	KEN	Age population, age 0, female, interpolated	691946			1399122	699561
Kenya	KEN	Age population, age 0, male, interpolated	707176
Kenya	KEN	Female population 00-04	3462494		6997242
Kenya	KEN	Male population 00-04	3534748
Kenya	KEN	Birth rate, crude (per 1,000 people)	31.782
Kenya	KEN	Fertility rate, total (births per woman)	3.917
Senegal	SEN	Population ages 65 and above (% of total)	2.99475	448523
Senegal	SEN	Population, total	14976994					542287	406715
Senegal	SEN	Age population, age 0, female, interpolated	258114			523629	261814
Senegal	SEN	Age population, age 0, male, interpolated	265515
Senegal	SEN	Female population 00-04	1229798		2492790
Senegal	SEN	Male population 00-04	1262992
Senegal	SEN	Birth rate, crude (per 1,000 people)	36.208
Senegal	SEN	Fertility rate, total (births per woman)	4.84
Mali	MLI	Population ages 65 and above (% of total)	2.53396	442629
Mali	MLI	Population, total	17467905					754945	566209
Mali	MLI	Age population, age 0, female, interpolated	337137			687018	343509
Mali	MLI	Age population, age 0, male, interpolated	349881
Mali	MLI	Female population 00-04	1607498		3274144
Mali	MLI	Male population 00-04	1666646
Mali	MLI	Birth rate, crude (per 1,000 people)	43.219
Mali	MLI	Fertility rate, total (births per woman)	6.145
Senegal	SEN	Age population, age 02, female, interpolated	246304							1457346
Senegal	SEN	Age population, age 02, male, interpolated	252903
Senegal	SEN	Age population, age 03, female, interpolated	239845
Senegal	SEN	Age population, age 03, male, interpolated	246106
Senegal	SEN	Age population, age 04, female, interpolated	233116
Senegal	SEN	Age population, age 04, male, interpolated	239072
Country Name	Country Code	Indicator Name	2015	Population size 0-4
Sub-Saharan Africa	SSF	Female population 00-04	81142216	164553142
Sub-Saharan Africa	SSF	Male population 00-04	83410926
Algeria	DZA	Female population 00-04	2282482	4663613
Algeria	DZA	Male population 00-04	2381131
Djibouti	DJI	Female population 00-04	49862	101125
Djibouti	DJI	Male population 00-04	51263
Egypt, Arab Rep.	EGY	Female population 00-04	5995178	12374444
Egypt, Arab Rep.	EGY	Male population 00-04	6379266
Libya	LBY	Female population 00-04	306949	629902
Libya	LBY	Male population 00-04	322953
Morocco	MAR	Female population 00-04	1682389	3456781
Morocco	MAR	Male population 00-04	1774392
Tunisia	TUN	Female population 00-04	500071	1023724
Tunisia	TUN	Male population 00-04	523653
				186802731
Sub-Saharan Africa includes:		Missing:
Angola		Algeria
Benin		Djibouti
Botswana		Egypt
Burkina Faso		Libya
Burundi		Morocco
Cabo Verde		Tunisia
Cameroon
Central African Republic
Chad
Comoros
Congo, Dem. Rep.
Congo, Rep.
Cote d'Ivoire
Equatorial Guinea
Eritrea
Ethiopia
Gabon
Gambia, The
Ghana
Guinea
Guinea-Bissau
Kenya
Lesotho
Liberia
Madagascar
Malawi
Mali
Mauritania
Mauritius
Mozambique
Namibia
Niger
Nigeria
Rwanda
Sao Tome and Principe
Senegal
Seychelles
Sierra Leone
Somalia
South Africa
South Sudan
Sudan
Swaziland
Tanzania
Togo
Uganda
Zambia
Zimbabwe

## Sheet: ILI
Risk group	HIV infection	Country	References	Incidence in ILI	If RCT duration of FU	Comments	Data derived from	mean	low	high
Adults >65	Unknown	South Africa	De Villiers PJT, Steele AD, Hiemstra LA, et al. Efficacy and safety of a live attenuated influenza vaccine in adults 60 years of age and older. Vaccine 2009.	0.076	April - Nov	Clear peak in South African winter months, single transmission season. Likely represents most infections in a year	RCT placebo arm	0.076
Adults >65	Unknown	Ghana	Ntiri MP, Duque J, McMorrow ML, et al. Incidence of medically attended influenza among residents of Shai-Osudoku and Ningo-Prampram Districts, Ghana, May 2013 – April 2015. BMC Infectious Diseases 2016; 16: 757.	246 per 100,000 per year	-	-	Estimated incidence based on ILI presentation	0.00246	0.00225	0.00268	95% CI
Children <5	Unknown	Ghana	Ntiri MP, Duque J, McMorrow ML, et al. Incidence of medically attended influenza among residents of Shai-Osudoku and Ningo-Prampram Districts, Ghana, May 2013 – April 2015. BMC Infectious Diseases 2016; 16: 757.	3811 per 100,000 per year	-	-	Estimated incidence based on ILI presentation	0.03811	0.03727	0.03898	95% CI
Children <5	Unknown	Kenya	Emukule GO, Khagayi S, McMorrow ML, Ochola R, Otieno N, et al. The Burden of Influenza and RSV among Inpatients and Outpatients in Rural Western Kenya, 2009–2012. PLoS ONE 2014 9(8): e105543	21.8 per 1000 persons per year	-	-	Adjusted medically attended rates	0.0218	0.0151	0.0316	Range
Children 2 -5	Unknown	Senegal	Victor JC, Lewis KDC, Diallo A, et al. Efficacy of a Russian-backbone live attenuated influenza vaccine among young children in Bangladesh: a randomised, double-blind, placebo-controlled trial. The Lancet Global Health 2016; 4: e946-e54.	0.18	June - Dec	Main peak in Senegal is July - Nov, so should have captured most infections, but it isn't quite so clear cut as South Africa. There are occasional infections at other times of the year	RCT placebo arm	0.18
Infants < 6 months	HIV unexposed	South Africa	Madhi SA, Cutland CL, Kuwanda L, et al. Influenza Vaccination of Pregnant Women and Protection of Their Infants. New England Journal of Medicine 2014; 371: 918-31.	0.036	They followed up for the first 6 months of life, with recruitment just before flu season	Same as above - OK to assume this is an annual incidence	RCT placebo arm	0.036
Infants < 6 months	HIV exposed	South Africa	Madhi SA, Cutland CL, Kuwanda L, et al. Influenza Vaccination of Pregnant Women and Protection of Their Infants. New England Journal of Medicine 2014; 371: 918-31.	0.068	They followed up for the first 6 months of life, with recruitment just before flu season	Same as above - OK to assume this is an annual incidence. Removed for now as HIV complexity with vaccination	RCT placebo arm	0.068
Infants < 6 months	HIV negative	Mali	Tapia MD, Sow SO, Tamboura B, et al. Maternal immunisation with trivalent inactivated influenza vaccine for prevention of influenza in infants in Mali: a prospective, active-controlled, observer-blind, randomised phase 4 trial. The Lancet Infectious Diseases 2016; 16: 1026-35.	0.028	they followed up for the first 6 months of life, with recruitment year round	Flu season Sep - April with peaks in Sep and Feb	RCT placebo arm	0.028
Infants < 6 months	Unknown	Kenya	Emukule GO, Khagayi S, McMorrow ML, Ochola R, Otieno N, et al. The Burden of Influenza and RSV among Inpatients and Outpatients in Rural Western Kenya, 2009–2012. PLoS ONE 2014 9(8): e105543	16.2 per 1000 persons per year	Age-specific average annual rates for hospitalisations and outpatients visitis attributable to influenza (adjusted) medically attended rates for august 2009- July 2012.	-	Adjusted medically attended rates	0.0162	0.0035	0.0738	Range
Pregnant women	HIV negative	South Africa	Madhi SA, Cutland CL, Kuwanda L, et al. Influenza Vaccination of Pregnant Women and Protection of Their Infants. New England Journal of Medicine 2014; 371: 918-31.	0.036	Median gestation at recruitment 26 weeks (and vaccination). Follow up looks like it was for 6 months after vaccination in most, but 10 months in some.	Same as above - OK to assume this is an annual incidence based on the fact that recruitment was centred around a single peak flu season	RCT placebo arm	0.036
Pregnant women	HIV infected	South Africa	Madhi SA, Cutland CL, Kuwanda L, et al. Influenza Vaccination of Pregnant Women and Protection of Their Infants. New England Journal of Medicine 2014; 371: 918-31.	0.17	Median gestation at recruitment 26 weeks (and vaccination). Follow up looks like it was for 6 months after vaccination in most, but 10 months in some.	Same as above - OK to assume this is an annual incidence based on the fact that recruitment was centred around a single peak flu season. Removed for now as HIV complexity with vaccination	RCT placebo arm	0.17
Pregnant women	HIV negative	Mali	Tapia MD, Sow SO, Tamboura B, et al. Maternal immunisation with trivalent inactivated influenza vaccine for prevention of influenza in infants in Mali: a prospective, active-controlled, observer-blind, randomised phase 4 trial. The Lancet Infectious Diseases 2016; 16: 1026-35.	0.019	Women were followed up until 6 months after delivery and median gestation at recruitment was 32.6 weeks (and vaccination). They recruited year round as far as I can see with the assumption that the flu season in Mali was Sep - April (peaks in Oct and Feb)	So on average women FU for 8 months.	RCT placebo arm	0.019
References
De Villiers PJT, Steele AD, Hiemstra LA, et al. Efficacy and safety of a live attenuated influenza vaccine in adults 60 years of age and older. Vaccine 2009.
Ntiri MP, Duque J, McMorrow ML, et al. Incidence of medically attended influenza among residents of Shai-Osudoku and Ningo-Prampram Districts, Ghana, May 2013 – April 2015. BMC Infectious Diseases 2016; 16: 757.
Emukule GO, Khagayi S, McMorrow ML, Ochola R, Otieno N, et al. The Burden of Influenza and RSV among Inpatients and Outpatients in Rural Western Kenya, 2009–2012. PLoS ONE 2014 9(8): e105543
Victor JC, Lewis KDC, Diallo A, et al. Efficacy of a Russian-backbone live attenuated influenza vaccine among young children in Bangladesh: a randomised, double-blind, placebo-controlled trial. The Lancet Global Health 2016; 4: e946-e54.
Madhi SA, Cutland CL, Kuwanda L, et al. Influenza Vaccination of Pregnant Women and Protection of Their Infants. New England Journal of Medicine 2014; 371: 918-31.
Tapia MD, Sow SO, Tamboura B, et al. Maternal immunisation with trivalent inactivated influenza vaccine for prevention of influenza in infants in Mali: a prospective, active-controlled, observer-blind, randomised phase 4 trial. The Lancet Infectious Diseases 2016; 16: 1026-35.

## Sheet: SARI
Risk group	Setting	Reference	SARI incidence	Data derived from	mean	low	high
Adults >65	Ghana	Ntiri MP, Duque J, McMorrow ML, et al. Incidence of medically attended influenza among residents of Shai-Osudoku and Ningo-Prampram Districts, Ghana, May 2013 – April 2015. BMC Infectious Diseases 2016; 16: 757.	28 per 100000 persons per year		0.00028	0.00021	0.00036	95% CI
Children < 5	Kenya	Emukule GO, Khagayi S, McMorrow ML, Ochola R, Otieno N, et al. The Burden of Influenza and RSV among Inpatients and Outpatients in Rural Western Kenya, 2009–2012. PLoS ONE 2014 9(8): e105543	2.7 per 1000 children per year	Adjusted Hospitalized rates	0.0027	0.0018	0.0039	Range
Children < 5	Ghana	Ntiri MP, Duque J, McMorrow ML, et al. Incidence of medically attended influenza among residents of Shai-Osudoku and Ningo-Prampram Districts, Ghana, May 2013 – April 2015. BMC Infectious Diseases 2016; 16: 757.	135 per 100000 persons per year		0.00135	0.0012	0.00152	95% CI
Infants < 6 months	Kenya	Emukule GO, Khagayi S, McMorrow ML, Ochola R, Otieno N, et al. The Burden of Influenza and RSV among Inpatients and Outpatients in Rural Western Kenya, 2009–2012. PLoS ONE 2014 9(8): e105543	5.7 per 1000 persons per year	Systematic review (hospitalized SARI)	0.0057	0.0024	0.0138	Range
< 5 yo	Africa	Lafond KE, Nair H, Rasooly MH, et al. Global Role and Burden of Influenza in Pediatric Respiratory Hospitalizations, 1982–2012: A Systematic Analysis. PLoS Medicine 2016; 13: 1-19.	174 per 100,000 per year		0.00174	0.00087	0.00349	95% CI
< 5 yo	Africa	Nair H, Brooks WA, Katz M, et al. Global burden of respiratory infections due to seasonal influenza in young children: A systematic review and meta-analysis. The Lancet 2011; 378: 1917-30.	180 per 100,000 per year		0.0018	0.00097	0.00332	95% CI
References
Ntiri MP, Duque J, McMorrow ML, et al. Incidence of medically attended influenza among residents of Shai-Osudoku and Ningo-Prampram Districts, Ghana, May 2013 – April 2015. BMC Infectious Diseases 2016; 16: 757.
Emukule GO, Khagayi S, McMorrow ML, Ochola R, Otieno N, et al. The Burden of Influenza and RSV among Inpatients and Outpatients in Rural Western Kenya, 2009–2012. PLoS ONE 2014 9(8): e105543
Lafond KE, Nair H, Rasooly MH, et al. Global Role and Burden of Influenza in Pediatric Respiratory Hospitalizations, 1982–2012: A Systematic Analysis. PLoS Medicine 2016; 13: 1-19.
Nair H, Brooks WA, Katz M, et al. Global burden of respiratory infections due to seasonal influenza in young children: A systematic review and meta-analysis. The Lancet 2011; 378: 1917-30.

## Sheet: Calculations
DATA								MODEL
											Antibiotic prescriptions averted total						Antibiotic prescriptions averted per 100,000						Antibiotic prescriptions averted per 10,000 vaccines
											BASELINE			OTHER			BASELINE			OTHER			BASELINE				OTHER
											Vaccine efficacy		0.5
											Vaccine coverage		0.3	0.9
											Inappropriate prescribing (ILI)		0.7
											Appropriate prescribing (SALRI)		1
											Antibiotic availability		0.5	0.8
				(0 indicates no data)				Number with ILI / SALRI
	Risk group	Country	References	ILI incidence mean	ILI low	ILI high	Population size	Mean number with ILI per year	Low number with ILI per year	High number with ILI per year	Mean	[low,	,high]	Mean	[low,	,high]	Mean	[low,	,high]	Mean	[low,	,high]	Number of vaccines	Mean	[low,	,high]	Number of vaccines	Mean	[low,	,high]
ILI	Adults >65	South Africa	De Villiers PJT, Steele AD, Hiemstra LA, et al. Efficacy and safety of a live attenuated influenza vaccine in adults 60 years of age and older. Vaccine 2009.	0.076	0	0	2.79529e+06	212442	0	0	11153.2	0	0	53535.4	0	0	399	0	0	1915.2	0	0	838587	133	0	0	2.51576e+06	212.8	0	0
	Adults >65	Ghana	Ntiri MP, Duque J, McMorrow ML, et al. Incidence of medically attended influenza among residents of Shai-Osudoku and Ningo-Prampram Districts, Ghana, May 2013 – April 2015. BMC Infectious Diseases 2016; 16: 757.	0.00246	0.00225	0.00268	934065	2297.8	2101.65	2503.29	120.634	110.336	131.423	579.046	529.615	630.83	12.915	11.8125	14.07	61.992	56.7	67.536	280219	4.305	3.9375	4.69	840658	6.888	6.3	7.504
	Children < 5	Ghana	Ntiri MP, Duque J, McMorrow ML, et al. Incidence of medically attended influenza among residents of Shai-Osudoku and Ningo-Prampram Districts, Ghana, May 2013 – April 2015. BMC Infectious Diseases 2016; 16: 757.	0.03811	0.03727	0.03898	4022858	153311	149932	156811	8048.83	7871.43	8232.58	38634.4	37782.8	39516.4	200.077	195.667	204.645	960.372	939.204	982.296	1.20686e+06	66.6925	65.2225	68.215	3.62057e+06	106.708	104.356	109.144
	Children < 5	Kenya	Emukule GO, Khagayi S, McMorrow ML, Ochola R, Otieno N, et al. The Burden of Influenza and RSV among Inpatients and Outpatients in Rural Western Kenya, 2009–2012. PLoS ONE 2014 9(8): e105543	0.0218	0.0151	0.0316	6997242	152540	105658	221113	8008.34	5547.06	11608.4	38440	26625.9	55720.4	114.45	79.275	165.9	549.36	380.52	796.32	2.09917e+06	38.15	26.425	55.3	6.29752e+06	61.04	42.28	88.48
	Children 2 -5	Senegal	Victor JC, Lewis KDC, Diallo A, et al. Efficacy of a Russian-backbone live attenuated influenza vaccine among young children in Bangladesh: a randomised, double-blind, placebo-controlled trial. The Lancet Global Health 2016; 4: e946-e54.	0.18	0	0	1457346	262322	0	0	13771.9	0	0	66105.2	0	0	945	0	0	4536	0	0	437204	315	0	0	1.31161e+06	504	0	0
	Infants < 6 months	South Africa	Madhi SA, Cutland CL, Kuwanda L, et al. Influenza Vaccination of Pregnant Women and Protection of Their Infants. New England Journal of Medicine 2014; 371: 918-31.	0.036	0	0	578692	20832.9	0	0	1093.73	0	0	5249.9	0	0	189	0	0	907.2	0	0	173608	63	0	0	520823	100.8	0	0
	Infants < 6 months	Mali	Tapia MD, Sow SO, Tamboura B, et al. Maternal immunisation with trivalent inactivated influenza vaccine for prevention of influenza in infants in Mali: a prospective, active-controlled, observer-blind, randomised phase 4 trial. The Lancet Infectious Diseases 2016; 16: 1026-35.	0.028	0	0	343509	9618.25	0	0	504.958	0	0	2423.8	0	0	147	0	0	705.6	0	0	103053	49	0	0	309158	78.4	0	0
	Infants < 6 months	Kenya	Emukule GO, Khagayi S, McMorrow ML, Ochola R, Otieno N, et al. The Burden of Influenza and RSV among Inpatients and Outpatients in Rural Western Kenya, 2009–2012. PLoS ONE 2014 9(8): e105543	0.0162	0.0035	0.0738	699561	11332.9	2448.46	51627.6	594.977	128.544	2710.45	2855.89	617.013	13010.2	85.05	18.375	387.45	408.24	88.2	1859.76	209868	28.35	6.125	129.15	629605	45.36	9.8	206.64
	Pregnant women	South Africa	Madhi SA, Cutland CL, Kuwanda L, et al. Influenza Vaccination of Pregnant Women and Protection of Their Infants. New England Journal of Medicine 2014; 371: 918-31.	0.036	0	0	878693	31632.9	0	0	1660.73	0	0	7971.5	0	0	189	0	0	907.2	0	0	263608	63	0	0	790823	100.8	0	0
	Pregnant women	Mali	Tapia MD, Sow SO, Tamboura B, et al. Maternal immunisation with trivalent inactivated influenza vaccine for prevention of influenza in infants in Mali: a prospective, active-controlled, observer-blind, randomised phase 4 trial. The Lancet Infectious Diseases 2016; 16: 1026-35.	0.019	0	0	566209	10758	0	0	564.794	0	0	2711.01	0	0	99.75	0	0	478.8	0	0	169863	33.25	0	0	509588	53.2	0	0
SARI	Risk group	Setting	Reference	SARI incidence	low_salri	high_salri	Population size	Mean number with SALRI per year	Low number with SALRI per year	High number with SALIR per year	Mean	[low,	,high]	Mean	[low,	,high]	Mean	[low,	,high]	Mean	[low,	,high]	Number of vaccines	Mean	[low,	,high]	Number of vaccines	Mean	[low,	,high]
	Adults >65	Ghana	Ntiri MP, Duque J, McMorrow ML, et al. Incidence of medically attended influenza among residents of Shai-Osudoku and Ningo-Prampram Districts, Ghana, May 2013 – April 2015. BMC Infectious Diseases 2016; 16: 757.	0.00028	0.00021	0.00036	934065	261.538	196.154	336.263	19.6154	14.7115	25.2198	65.9076	49.4307	84.7384	2.1	1.575	2.7	7.056	5.292	9.072	280219	0.7	0.525	0.9	840658	0.784	0.588	1.008
	Children < 5	Kenya	Emukule GO, Khagayi S, McMorrow ML, Ochola R, Otieno N, et al. The Burden of Influenza and RSV among Inpatients and Outpatients in Rural Western Kenya, 2009–2012. PLoS ONE 2014 9(8): e105543	0.0027	0.0018	0.0039	6997242	18892.6	12595	27289.2	1416.94	944.628	2046.69	4760.92	3173.95	6876.89	20.25	13.5	29.25	68.04	45.36	98.28	2.09917e+06	6.75	4.5	9.75	6.29752e+06	7.56	5.04	10.92
	Children < 5	Ghana	Ntiri MP, Duque J, McMorrow ML, et al. Incidence of medically attended influenza among residents of Shai-Osudoku and Ningo-Prampram Districts, Ghana, May 2013 – April 2015. BMC Infectious Diseases 2016; 16: 757.	0.00135	0.0012	0.00152	4022858	5430.86	4827.43	6114.74	407.314	362.057	458.606	1368.58	1216.51	1540.92	10.125	9	11.4	34.02	30.24	38.304	1.20686e+06	3.375	3	3.8	3.62057e+06	3.78	3.36	4.256
	Infants < 6 months	Kenya	Emukule GO, Khagayi S, McMorrow ML, Ochola R, Otieno N, et al. The Burden of Influenza and RSV among Inpatients and Outpatients in Rural Western Kenya, 2009–2012. PLoS ONE 2014 9(8): e105543	0.0057	0.0024	0.0138	699561	3987.5	1678.95	9653.94	299.062	125.921	724.046	1004.85	423.094	2432.79	42.75	18	103.5	143.64	60.48	347.76	209868	14.25	6	34.5	629605	15.96	6.72	38.64
	Children < 5	AFRICA	Lafond	0.00174	0.00087	0.00349	186802731	325037	162518	651942	24377.8	12188.9	48895.6	81909.3	40954.6	164289	13.05	6.525	26.175	43.848	21.924	87.948	5.60408e+07	4.35	2.175	8.725	1.68122e+08	4.872	2.436	9.772
	Children < 5	AFRICA	Nair	0.0018	0.00097	0.00332	186802731	336245	181199	620185	25218.4	13589.9	46513.9	84733.7	45662.1	156287	13.5	7.275	24.9	45.36	24.444	83.664	5.60408e+07	4.5	2.425	8.3	1.68122e+08	5.04	2.716	9.296
								Scenario			Scenario
								BASELINE			OTHER
								Antibiotic prescriptions averted
				Risk group	Country	ILI	SARI	Total	Per 100,000 population	Per 10,000 vaccines	Total	Per 100,000 population	Per 10,000 vaccines
				Adults >65	South Africa	x		11153	399	133	53535	1915	212.8
					Ghana	x	x	140 [125,157]	15 [13,17]	5 [4.5,5.6]	645 [579,716]	69 [62,77]	7.7 [6.9,8.5]
				Children < 5	Kenya	x	x	9425 [6492,13655]	135 [93,195]	44.9 [30.9,65.1]	43201 [29800,62597]	617 [426,895]	68.6 [47.3,99.4]
					Ghana	x	x	8456 [8233,8691]	210 [205,216]	70.1 [68.2,72]	40003 [38999,41057]	994 [969,1021]	110.5 [107.7,113.4]
					Senegal	x		13772	945	315	66105	4536	504
				Infants < 6 months	South Africa	x		1094	189	63	5250	907	100.8
					Mali	x		505	147	49	2424	706	78.4
					Kenya	x	x	894 [254,3434]	128 [36,491]	42.6 [12.1,163.7]	3861 [1040,15443]	552 [149,2208]	61.3 [16.5,245.3]
				Pregnant women	South Africa	x		1661	189	63	7971	907	100.8
					Mali	x		565	100	33.3	2711	479	53.2
							MEAN	4766.5	245.7	66.49	15691.1	993.8	111.25
									#VX for 1 av. Prescription:	150.399			89.8876
				Children < 5	Africa		x	24 [12,49]	13 [7,26]	4.4 [2.2,8.7]	82 [41,164]	44 [22,88]	4.9 [2.4,9.8]
					Africa		x	25 [14,47]	14 [7,25]	4.5 [2.4,8.3]	85 [46,156]	45 [24,84]	5 [2.7,9.3]
